# Supplementary material for: Vitamin D and Vitamin B12 in Psychiatric Disorders: An Exploratory Systematic Review and Meta-Analysis of Nutrient-Specific Status and Supplementation Evidence
Source: Diseases. 2026 May 10;14(5):167. doi: 10.3390/diseases14050167 (PMC13206110; doi:10.3390/diseases14050167)
Supplement: Supplementary file 1 [file diseases-14-00167-s001.zip]

Archive with 1 entries (1 files):
- diseases-4288571-supplementary.pdf
